# Supplementary material for: Loss of the mitochondrial i‐AAA protease YME1L leads to ocular dysfunction and spinal axonopathy
Source: EMBO Mol Med. 2018 Nov 2;11(1):e9288. doi: 10.15252/emmm.201809288 (PMC6328943; doi:10.15252/emmm.201809288)
Supplement: Supplementary file 3 — Movie EV1 [file EMMM-11-e9288-s003.zip]

Archive with 6 entries (4 files):
- Movie_EV1/
- Movie_EV1/MovieEV01_WT_31-32_wks.avi
- Movie_EV1/Movie_EV1_Legend.docx
- Movie_EV1/__MACOSX/
- Movie_EV1/__MACOSX/._MovieEV01_WT_31-32_wks.avi
- Movie_EV1/__MACOSX/._Movie_EV1_Legend.docx
