# Supplementary material for: Loss of the mitochondrial i‐AAA protease YME1L leads to ocular dysfunction and spinal axonopathy
Source: EMBO Mol Med. 2018 Nov 2;11(1):e9288. doi: 10.15252/emmm.201809288 (PMC6328943; doi:10.15252/emmm.201809288)
Supplement: Supplementary file 5 — Movie EV3 [file EMMM-11-e9288-s005.zip]

Archive with 6 entries (4 files):
- Movie_EV3/
- Movie_EV3/MovieEV03_WT_Neurons_Yme1l_fl_GFP_Mitotracker.avi
- Movie_EV3/Movie_EV3_Legend.docx
- Movie_EV3/__MACOSX/
- Movie_EV3/__MACOSX/._Movie_EV3_Legend.docx
- Movie_EV3/__MACOSX/._MovieEV03_WT_Neurons_Yme1l_fl_GFP_Mitotracker.avi
