# Supplementary material for: Loss of the mitochondrial i‐AAA protease YME1L leads to ocular dysfunction and spinal axonopathy
Source: EMBO Mol Med. 2018 Nov 2;11(1):e9288. doi: 10.15252/emmm.201809288 (PMC6328943; doi:10.15252/emmm.201809288)
Supplement: Supplementary file 6 — Movie EV4 [file EMMM-11-e9288-s006.zip]

Archive with 6 entries (4 files):
- Movie_EV4/
- Movie_EV4/MovieEV04_YKO_Neurons_Yme1l_fl_CreGFP_Mitotracker.avi
- Movie_EV4/Movie_EV4_Legend.docx
- Movie_EV4/__MACOSX/
- Movie_EV4/__MACOSX/._Movie EV4 Legend.docx
- Movie_EV4/__MACOSX/._MovieEV04 YKO Neurons Yme1l fl CreGFP Mitotracker.avi
